# Supplementary material for: Usutu Virus: An Arbovirus on the Rise
Source: Viruses. 2019 Jul 12;11(7):640. doi: 10.3390/v11070640 (PMC6669749; doi:10.3390/v11070640)
Supplement: Supplementary file 1 [file viruses-11-00640-s001.zip]

Archive with 1 entries (1 files):
- viruses-535765-supplementary.xls
