# Supplementary material for: Usutu Virus: An Arbovirus on the Rise
Source: Viruses. 2019 Jul 12;11(7):640. doi: 10.3390/v11070640 (PMC6669749; doi:10.3390/v11070640)
Supplement: Supplementary file 1 [file viruses-11-00640-s001.zip › viruses-535765-supplementary.xls]

## Sheet: usutu157
Strain Name	year	group	Country	GenBank Accession	Colonne2	Colonne3	Colonne4	Colonne5	Colonne6	Colonne7	Colonne8	Colonne9	Colonne10	Colonne11	Colonne12	Colonne13	Colonne14	Colonne15	Colonne16	Colonne17	Colonne18	Colonne19	Colonne20	Colonne21	Colonne22	Colonne23	Colonne24	Colonne25	Colonne26	Colonne27	Colonne28	Colonne29	Colonne30	Colonne31	Colonne32	Colonne33	Colonne34	Colonne35	Colonne36	Colonne37	Colonne38	Colonne39	Colonne40	Colonne41	Colonne42	Colonne43	Colonne44	Colonne45	Colonne46
Vienna 2001	2001	birds	Austria	NC_006551
SAAR-1776	2001	mosquitoes	South Africa	AY453412
Biotec	2010	mammals	Spain	KU760915
USUV_269m_Israel15[USUTU]	2015	mosquitoes	Israel	MG461306
USUV_593m_Israel15[USUTU]	2015	mosquitoes	Israel	MG461308
USUV_569m_Israel15[USUTU]	2015	mosquitoes	Israel	MG461307
USUV_269m_Israel04[USUTU]	2004	mosquitoes	Israel	MG461310
USUV_355m_Israel04[USUTU]	2004	mosquitoes	Israel	MG461312
USUV_341m_Israel04[USUTU]	2004	mosquitoes	Israel	MG461311
USUV_100m_Israel04[USUTU]	2004	mosquitoes	Israel	MG461309
USUV_550m_Israel15[USUTU]	2015	mosquitoes	Israel	MG461313
Italia 2009	2009	birds	Italy	JF266698
Budapest	2005	birds	Hungary	EF206350
6424	2012	mosquitoes	Germany	KJ438736
3169	2011	mosquitoes	Germany	KJ438718
5684	2012	mosquitoes	Germany	KJ438716
5660	2012	mosquitoes	Germany	KJ438709
3358	2011	mosquitoes	Germany	KJ438721
6950	2013	mosquitoes	Germany	KJ438768
2794	2011	mosquitoes	Germany	KJ438767
2985	2011	mosquitoes	Germany	KJ438707
2742	2011	mosquitoes	Germany	KJ438706
ArD192495	2007	mosquitoes	Senegal	KC754957
ArD19848	1974	mosquitoes	Senegal	KC754954
3125	2011	mosquitoes	Germany	KJ438708
Spain MB119/06	2006	mosquitoes	Spain	KF573410
USUV/SRB/Titel/2014	2014	mosquitoes	Serbia	MG888044
211984-4/2012	2012	mosquitoes	Italy	KX816650
206795-3/2012	2012	mosquitoes	Italy	KX816653
201602-24/2014	2014	mosquitoes	Italy	KU573075
208576-8/2011	2011	mosquitoes	Italy	KX816647
221034-3/2013	2013	mosquitoes	Italy	KU573072
216606/2013	2013	mosquitoes	Italy	KU573070
211204-8/2012	2012	mosquitoes	Italy	KX816651
229615-1/2013	2013	mosquitoes	Italy	KU573073
211204-7/2012	2012	mosquitoes	Italy	KX816652
1477	2010	mosquitoes	Germany	KJ438705
4356	2011	mosquitoes	Germany	KJ438737
ArD101291	1993	mosquitoes	Senegal	KC754956
Gracula religiosa/U1609393/Belgium/2016	2016	birds	Belgium	KY315178
SAAR-1776	1959	mammals	South Africa	MF374485
HB81P08	1981	mammals	Central African Republic	KC754955
BD1/17-AT	2017	mammals	Austria	MF991886
Meise H	2002	birds	Austria	JQ219843
V66	2011	birds	Germany	KJ438715
BAT2USUTU-BNI	2013	mammals	Germany	KJ859683
BAT1USUTU-BNI	2013	mammals	Germany	KJ859682
65396	2016	birds	Germany	KY199556
S.nebulosa-6004/NL/2016	2016	birds	Netherlands	KY128482
S.nebulosa-7890/Fra/2016	2016	birds	France	KY128481
Usutu Berlin	2015	birds	Germany	KU664608
V83	2011	birds	Germany	KJ438734
V490	2016	birds	Germany	KY426757
USU-BE-Frameries/2016	2016	birds	Belgium	KY263625
USU-BE-Lincent/2016	2016	birds	Belgium	KY263626
V321	2012	birds	Germany	KJ438766
V41	2011	birds	Germany	KJ438743
V390	2013	birds	Germany	KJ438741
V391	2013	birds	Germany	KJ438739
V192	2012	birds	Germany	KJ438733
V43	2011	birds	Germany	KJ438731
V266	2012	birds	Germany	KJ438729
V36	2011	birds	Germany	KJ438726
V50	2011	birds	Germany	KJ438724
V84	2011	birds	Germany	KJ438720
V69	2011	birds	Germany	KJ438712
V28	2011	birds	Germany	KJ438777
V248	2012	birds	Germany	KJ438774
V11	2011	birds	Germany	KJ438738
V23	2011	birds	Germany	KJ438732
V15	2011	birds	Germany	KJ438727
V256	2012	birds	Germany	KJ438722
V60	2011	birds	Germany	KJ438711
V389	2011	birds	Germany	KJ438713
V53	2011	birds	Germany	KJ438775
V210	2012	birds	Germany	KJ438763
V34	2011	birds	Germany	KJ438725
V5	2011	birds	Germany	KJ438723
V399	2013	birds	Germany	KJ438742
V52	2011	birds	Germany	KJ438740
V260	2012	birds	Germany	KJ438735
V18	2011	birds	Germany	KJ438730
V102	2011	birds	Germany	KJ438728
V86	2011	birds	Germany	KJ438781
V54	2011	birds	Germany	KJ438772
V20	2011	birds	Germany	KJ438769
V19	2011	birds	Germany	KJ438710
V49	2011	birds	Germany	KJ438756
V297	2012	birds	Germany	KJ438754
V1	2011	birds	Germany	KJ438719
V261	2012	birds	Germany	KJ438717
Bonn	2014	birds	Germany	KM659877
V51	2011	birds	Germany	KJ438778
V68	2011	birds	Germany	KJ438776
V82	2011	birds	Germany	KJ438773
V312	2013	birds	Germany	KJ438771
V45	2011	birds	Germany	KJ438770
V9	2011	birds	Germany	KJ438762
V72	2011	birds	Germany	KJ438761
V387	2013	birds	Germany	KJ438757
V70	2011	birds	Germany	KJ438759
V382	2013	birds	Germany	KJ438758
V32	2011	birds	Germany	KJ438753
V24	2011	birds	Germany	KJ438752
V16	2011	birds	Germany	KJ438751
V13	2011	birds	Germany	KJ438750
V234	2012	birds	Germany	KJ438749
V249	2012	birds	Germany	KJ438748
V245	2012	birds	Germany	KJ438747
V93	2011	birds	Germany	KJ438746
V38	2011	birds	Germany	KJ438745
V58	2011	birds	Germany	KJ438714
V190	2012	birds	Germany	KJ438744
65436	2016	birds	Germany	KY199557
VD54359	2016	birds	Germany	KY199558
USU-BE-Flemalle/2016	2016	birds	Belgium	KY263624
V191	2012	birds	Germany	KJ438779
S-1238	2016	birds	Germany	KY294723
V39	2011	birds	Germany	KJ438765
V44	2011	birds	Germany	KJ438780
V211	2012	birds	Germany	KJ438764
V540	2016	birds	Germany	KY426767
V541	2016	birds	Germany	KY426768
SE1-10-Tm	2010	birds	Italy	KX555626
UR-10-Tm	2010	birds	Italy	KX555624
V10	2011	birds	Germany	KJ438760
V574	2016	birds	Germany	KY426769
VB-15-Tm	2015	birds	Italy	KX555629
V489	2016	birds	Germany	KY426756
V494	2016	birds	Germany	KY426760
V492	2016	birds	Germany	KY426759
V472	2016	birds	Germany	KY426755
OS-10-Tm	2010	birds	Italy	KX555627
SE-10-Tm	2010	birds	Italy	KX555625
BH65/11-02-03	2011	birds	Germany	HE599647
V528	2016	birds	Germany	KY426766
V504	2016	birds	Germany	KY426764
V501	2016	birds	Germany	KY426763
S-1232	2016	birds	Germany	KY294722
V491	2016	birds	Germany	KY426758
V453	2015	birds	Germany	KY426750
V575	2016	birds	Germany	KY426770
OS1-10-Tm	2010	birds	Italy	KX555628
V465	2015	birds	Germany	KY426753
V464	2015	birds	Germany	KY426752
V499	2016	birds	Germany	KY426761
V507	2016	birds	Germany	KY426765
V500	2016	birds	Germany	KY426762
V466	2015	birds	Germany	KY426754
AS201600045	2016	birds	Netherlands	MH891847
AT-N211/16	2016	birds	Austria	MF063042
231247/2011	2011	birds	Italy	KX816649
HU-47540/16	2016	birds	Hungary	MF063043
USUV-HautRhin7316/France/2015	2015	birds	France	KX601691
USUV-HautRhin7315/France/2015	2015	birds	France	KX601690
V46	2011	birds	Germany	KJ438755
V461	2015	birds	Germany	KY426751
ArB1803		mosquitoes	Central African Republic	KC754958
[truncated: 196 more columns]
